# Supplementary material for: Characterization of an African Swine Fever Virus Field Isolate from Vietnam with Deletions in the Left Variable Multigene Family Region
Source: Viruses. 2024 Apr 7;16(4):571. doi: 10.3390/v16040571 (PMC11054794; doi:10.3390/v16040571)
Supplement: Supplementary file 1 [file viruses-16-00571-s001.zip]

Archive with 1 entries (1 files):
- viruses-2923252-supplementary.pdf
